# Supplementary material for: Diagnosis of pediatric central nervous system tumors using methylation profiling of cfDNA from cerebrospinal fluid
Source: Clin Epigenetics. 2024 Jul 5;16:87. doi: 10.1186/s13148-024-01696-w (PMC11225235; doi:10.1186/s13148-024-01696-w)
Supplement: Supplementary file 4 — Additional file 4. [file 13148_2024_1696_MOESM4_ESM.xlsx]

## Sheet: Patient_information
Donor	Biobank_patient_ID	Diagnosis(group)	Correct	Volume_CSF_ml	CSF_macroscopically_clear	Histopathological diagnosis	Tumor grade	Follow up 09/2023	Estimated diameter	metastatis	datum diagnose	Sample collected before treatment	location	Treatment	Collection method	Notes
1	V17-XJIL	MB	NO	10	clear	Medulloblastoma, WNT subtype	WHO grade 4	Remission	51 mm	No	2020-02-07	Yes	fossa posterior	PNET 5	Before surgery
2	V17-24FR	LGG	CAT	10	clear	Glial tumor, presumably low grade (presumed pilocytuc astrocytoma)	WHO grade 1	Remission	34 mm	No	2020-09-23	Yes	fossa posterior/brainstem	resection + SIOP LGG	During placement intraventricular drain
3	V17-BW1X	LGG	CAT	15	clear	Pilocytair astrocytoma, WHO grade 1	WHO grade 1	Remission	50 mm	No	2020-09-24	Yes	fossa posterior	resection	After placement of drain
4	V17-7U5H	EPN	YES	10	clear	Ependymoma	WHO grade 2	1th recurrence	33 mm	No	2018-05-25	No	fossa posterior	surgery + radiotherapy	Intraventricular drain
5	V17-1BKG	MB	YES	10	clear	Medulloblastoma	WHO grade 4	Recurrence	95 mm	Yes	2020-11-27	Yes	fossa posterior	high-risk MB	Intraventricular drain
6	V17-Q24B	PLEX	NO	10	clear	Choroid plexus papilloma	WHO grade 1	Remission	48 mm	No	2020-12-03	Yes	derde ventrikel	surgery	Intraventricular drain
7	V17-4A1Q	MB	YES	10	clear	Medulloblastoma group 3	WHO grade 4	Remission	48 mm	No	2021-05-03	Yes	fossa posterior	PNET 5	Intraventricular drain
8	V17-F21N	EPN	YES	6	clear	Anaplastisch ependymoma	WHO grade 3	Remission	57 mm	No	2021-05-12	Yes	fossa +stam	surgery + radio +chemo	Intraventricular drain
9	V17-NE8T	LGG	YES	10	clear	Pilocytair astrocytoma	WHO grade 1	Remission	54 mm	No	2021-06-21	Yes	fossa posterior	surgery	Intraventricular drain
10	V17-FD6D	MB	YES	10	bloody	Medulloblastoma group 4	WHO grade 4	In treatment	42 mm	No	2022-05-31	Yes	fossa posterio	PNET 5	Intraventricular drain
11	V17-5P4M	LGG	NO	10	slightly bloody	Pilocytair astrocytoma	WHO grade 1	Remission	24 mm	No	2022-05-27	Yes	fossa posterior	surgery	Intraventricular drain
12	V17-8K9D	PLEX	YES	4.2	clear	Atypical choroid plexus papiloma	WHO grade 2	Remission	45 mm	No	2022-07-06	Yes	fossa posterior	surgery	Intraventricular drain
13	V17-WEV2	LGG	NO	4.1	clear	Low grade glioma, diffuse	WHO grade 2	in treatment	16 mm	No	2022-09-02	Yes	Medulla oblongata fossa posterior	SIOP LGG	Intraventricular drain
14	V17-QXNA	MB	YES	3.55	clear	Medulloblastoma group 4	WHO grade 4	in treatment	26 mm	Yes	2022-09-09	Yes	fossa posterior	high risk NB	Intraventricular drain
15	V17-7U5H / V17-8LS4	EPN	NO	1.8	bloody	Ependymoma	WHO grade 3	Recurrence (3th)	3 mm	No	2022-10-05	No	fossa posterior	surgery + radiotherapie	Intraventricular drain	Follow up of sample 4
16	V17-LEEM	LGG	NO	5.2	clear	Pilocytic astrocytoma grade 1	WHO grade 1	Remission	34 mm	No	2022-11-18	Yes	mesencephalon left	resection	Intraventricular drain
17	V17-52F5	DMG	NO	7.5	clear	Diffuse midline glioma	WHO grade 3	In treatment	large irregular	yes	2022-12-02	No	fossa posterior	chemo +radio +surgery	Intraventricular drain
18	V17-BNGP	MB	NO	5	clear	Medulloblastoma (subtype unknown)	WHO grade 4	Relapsed, progressive disease	28 mm	Yes	2023-01-18	Yes	fossa posterior	HR MB	intraventricular drain
19	V17-XXKK	CPH	NO	5.4	bloody	Adamantinomatous Craniopharyngioma	WHO graag 1	Remission	37 mm	No	2023-02-08	Yes	Hypothalamic	surgery	intraventricular drain	cystic tumor
20	V17-MSP6	ATRT	YES	1.8	clear	Atypical tetroid rhabdoid tumor	WHO grade 4	Recurrance on 19/03/2024 (in remission during 09/2023)	38 mm	No	2023-03-29	Yes	fossa posterior	siop ATRT	intraventricular drain?
