# Supplementary material for: Diagnosis of pediatric central nervous system tumors using methylation profiling of cfDNA from cerebrospinal fluid
Source: Clin Epigenetics. 2024 Jul 5;16:87. doi: 10.1186/s13148-024-01696-w (PMC11225235; doi:10.1186/s13148-024-01696-w)
Supplement: Supplementary file 5 — Additional file 5. [file 13148_2024_1696_MOESM5_ESM.xlsx]

## Sheet: CSF-cfDNA
Donor	Biobank_patient_ID	Biobank_Sample_ID	Sequencing_ID	Centrifuged	cfDNA_fraction(%)	cfRRBS_input(ng)	Diagnosis(group)	Correct	TS_below_limit	Total_DNA_CSF(ng)	Total_cfDNA_CSF(ng)	Volume_CSF_ml	frozen_before_centrifugation	DNA/ml_CSF(ng)	CSF_macroscopically_clear	tumor_diameter_mm	Notes	overschot
1	V17-XJIL	DNA054192	185_ID1_2	Yes	33	7.2	MB	NO	Yes	7.15	2.3595	5	No	0.4719	clear	51	Not fresh, unknown time between collection and processing	-0.05
1	V17-XJIL	DNA054191	185_ID1_1	No	18	10	MB	NO	Yes	9.415	1.6947	5	No	0.33894	clear	51	Not fresh, unknown time between collection and processing	-0.585
2	V17-24FR	DNA054198	185_ID2_2	Yes	0	0.5	LGG	NO	Yes	0.4961	0	5	No	0	clear	34		-0.0039
2	V17-24FR	DNA054197	185_ID2_1	No	2	10	LGG	YES	No	25.615	0.5123	5	No	0.10246	clear	34		15.615
3	V17-BW1X	DNA054204	185_ID3_2	Yes	2	2.6	LGG	YES	Yes	26.045	0.5209	7.5	No	0.0694533	clear	50		23.445
3	V17-BW1X	DNA054203	185_ID3_1	No	27	3.7	LGG	YES	Yes	3.65	0.9855	7.5	No	0.1314	clear	50		-0.05
4	V17-7U5H	DNA054209	185_ID4_1	No	56	10	EPN	YES	No	10.025	5.614	5	No	1.1228	clear	26		0.025
4	V17-7U5H	DNA054210	185_ID4_2	Yes	75	10	EPN	YES	Yes	25.285	18.9638	5	No	3.79275	clear	26		15.285
5	V17-1BKG	DNA055007	185_ID5_1	No	91	10	MB	YES	No	156.35	142.279	5	No	28.4557	clear	95		146.35
5	V17-1BKG	DNA055008	185_ID5_2	Yes	95	10	MB	YES	No	198.5	188.575	5	No	37.715	clear	95		188.5
6	V17-Q24B	DNA055013	185_ID6_1	No	7	10	PLEX	NO	No	39.16	2.7412	5	No	0.54824	clear	48		29.16
6	V17-Q24B	DNA055014	185_ID6_2	Yes	28	14	PLEX	NO	No	15.375	4.305	5	No	0.861	clear	48		1.375
7	V17-4A1Q	DNA061695	264_ID7_1	Yes	83	10	MB	YES	No	32.84	27.2572	5	No	5.45144	clear	48		22.84
7	V17-4A1Q	DNA061696	264_ID7_2	No	84	10	MB	YES	No	67.85	56.994	5	No	11.3988	clear	48		57.85
8	V17-F21N	DNA061698	264_ID8_2	No	3	10	EPN	NO	Yes	26.83	0.8049	3	No	0.2683	clear	57		16.83
8	V17-F21N	DNA061697	264_ID8_1	Yes	10	10	EPN	NO	No	31.86	3.186	3	No	1.062	clear	57		21.86
9	V17-NE8T	DNA061700	264_ID9_2	Yes	14	10	LGG	NO	No	11.345	1.5883	5	No	0.31766	clear	54		1.345
9	V17-NE8T	DNA061699	264_ID9_1	No	4	10	LGG	NO	No	34.335	1.3734	5	No	0.27468	clear	54		24.335
10	V17-FD6D	DNA080827	526_D10_2	Yes	76	10	MB	YES	No	287.6	218.576	4.8	Yes	45.5367	bloody	42		277.6
10	V17-FD6D	DNA080826	526_D10_1	No	47	10	MB	YES	No	763	358.61	4.8	Yes	74.7104	bloody	42		753
11	V17-5P4M	DNA080829	526_D11_2	Yes	26	10	LGG	NO	No	107	27.82	5	Yes	5.564	slightly bloody	24		97
11	V17-5P4M	DNA080828	526_D11_1	No	3	10	LGG	NO	No	994	29.82	5	Yes	5.964	slightly bloody	24		984
12	V17-8K9D	DNA083037	526_D12_2	Yes	12	10	PLEX	YES	No	16.295	1.9554	2.6	No	0.752077	clear	45		6.295
12	V17-8K9D	DNA082217	526_D12_1	No	1	10	PLEX	YES	No	184.45	1.8445	1.6	No	1.15281	clear	45		174.45
13	V17-WEV2	DNA086728	593_D13_1	Yes	8	12	LGG	NO	Yes	55	4.4	4.1	No	1.07317	clear	16		43
14	V17-QXNA	DNA086729	593_D14_1	Yes	86	13	MB	YES	No	26.85	23.091	3.55	No	6.50451	clear	26		13.85
15	V17-8LS4	DNA086731	593_D15_1	Yes	10	6	EPN	NO	No	7.03	0.703	1.8	Yes	0.390556	bloody	3		1.03
16	V17-LEEM	DNA089977	631_D16_1	Yes	32	10	LGG	NO	No	13.178	4.21696	5.2	No	0.810954	clear	34		3.178
17	V17-52F5	DNA089978	631_D17_1	Yes	27	10	DMG	NO	No	31.5	8.505	7.5	Yes	1.134	clear	100(irregular_large)		21.5
18	V17-BNGP	DNA102082	815_D18_1	Yes	8	10	MB	NO	No	98.34	7.8672	7.7	Yes	1.02171	clear	28		88.34
19	V17-XXKK	DNA102083	815_D19_2	Yes	17	10	CPH	NO	Yes	23.859	4.05603	5	Yes	0.811206	clear	37		13.859
20	V17-MSP6	DNA102084	815_D20_3	Yes	49	10	ATRT	YES	Yes	1313.95	643.836	5.4	Yes	119.229	bloody	38		1303.95

## Sheet: FFPE-Tumor
Donor	Biobank_patient_ID	Biobank_Sample_ID	Sequencing_ID	Diagnosis	Correct
1	V17-XJIL	DNA069202	NVQ340_D1_FFPE	Medulloblastoma, WNT subtype	Yes
2	V17-24FR	DNA069203	NVQ340_D2_FFPE	Glial tumor, presumably low grade (presumed pilocytuc astrocytoma)	Yes
3	V17-BW1X	DNA069204	NVQ340_D3_FFPE	Pilocytair astrocytoma, WHO graad 1	No
4	V17-7U5H	DNA069205	NVQ340_D4_FFPE	Ependymoma	Yes
5	V17-1BKG	DNA069206	NVQ340_D5_FFPE	Medulloblastoma	Yes
6	V17-Q24B	DNA069207	NVQ340_D6_FFPE	Choroid plexus papilloma	Yes
7	V17-4A1Q	DNA069208	NVQ340_D7_FFPE	Medulloblastoma group 3	Yes
8	V17-F21N	DNA069209	NVQ340_D8_FFPE	Anaplastisch ependymoma	Yes
9	V17-NE8T	DNA069210	NVQ340_D9_FFPE	Pilocytair astrocytoma	No
10	V17-FD6D	DNA083038	NVQ526_D10_FFPE	Medulloblastoma group 4	Yes
11	V17-5P4M	DNA083039	NVQ526_D11_FFPE	Pilocytair astrocytoma	No
