# Supplementary material for: Diagnosis of pediatric central nervous system tumors using methylation profiling of cfDNA from cerebrospinal fluid
Source: Clin Epigenetics. 2024 Jul 5;16:87. doi: 10.1186/s13148-024-01696-w (PMC11225235; doi:10.1186/s13148-024-01696-w)
Supplement: Supplementary file 6 — Additional file 6. [file 13148_2024_1696_MOESM6_ESM.xlsx]

## Sheet: Sequencing QC data
Sample Name	Fold Enrichment	Target Bases 30X	% Dups	% CpG Methylated	% Non-CpG Methylated	Median CpG Cov	% mCpG	% mCHG	% mCHH	M C's	C Coverage	% Dups	% Aligned	% BP Trimmed	% Dups	% GC	M Seqs
DNA054191_S18_R1_001														0.097
DNA054191_S18_R1_001_val_1	42	0	0.818	0.37	0.06	4	0.386	0.007	0.007	132.1	0.38X	0.773	0.421		0.66	0.35	21
DNA054191_S18_R2_001														0.098
DNA054191_S18_R2_001_val_2															0.662	0.35	21
DNA054192_S19_R1_001														0.176
DNA054192_S19_R1_001_val_1	41	0	0.736	0.37	0.06	3	0.432	0.007	0.007	25.4	0.21X	0.677	0.363		0.602	0.35	13.6
DNA054192_S19_R2_001														0.175
DNA054192_S19_R2_001_val_2															0.616	0.38	13.6
DNA054197_S22_R1_001														0.106
DNA054197_S22_R1_001_val_1	42	0	0.872	0.36	0.07	5	0.373	0.009	0.01	200.4	0.58X	0.838	0.456		0.728	0.35	30.2
DNA054197_S22_R2_001														0.108
DNA054197_S22_R2_001_val_2															0.732	0.36	30.2
DNA054198_S23_R1_001														0.232
DNA054198_S23_R1_001_val_1	41	0	0.678	0.36	0.07	2	0.391	0.007	0.007	11.1	0.07X	0.595	0.206		0.729	0.39	8.8
DNA054198_S23_R2_001														0.22
DNA054198_S23_R2_001_val_2															0.715	0.49	8.8
DNA054203_S11_R1_001														0.1
DNA054203_S11_R1_001_val_1	43	0	0.902	0.36	0.06	7	0.483	0.013	0.013	36.8	0.77X	0.878	0.582		0.807	0.35	30.7
DNA054203_S11_R2_001														0.1
DNA054203_S11_R2_001_val_2															0.773	0.36	30.7
DNA054204_S26_R1_001														0.111
DNA054204_S26_R1_001_val_1	44	0	0.885	0.31	0.06	6	0.44	0.015	0.015	29.4	0.55X	0.857	0.527		0.796	0.35	24.1
DNA054204_S26_R2_001														0.11
DNA054204_S26_R2_001_val_2															0.77	0.36	24.1
DNA054209_S28_R1_001														0.108
DNA054209_S28_R1_001_val_1	42	0	0.778	0.38	0.06	3	0.441	0.006	0.006	29.9	0.29X	0.73	0.379		0.619	0.35	18.5
DNA054209_S28_R2_001														0.108
DNA054209_S28_R2_001_val_2															0.632	0.37	18.5
DNA054210_S29_R1_001														0.205
DNA054210_S29_R1_001_val_1	41	0	0.705	0.34	0.07	2	0.344	0.006	0.006	48.5	0.15X	0.648	0.279		0.59	0.37	13
DNA054210_S29_R2_001														0.204
DNA054210_S29_R2_001_val_2															0.61	0.42	13
DNA055007_S13_R1_001														0.18
DNA055007_S13_R1_001_val_1	44	0	0.885	0.35	0.07	4	0.424	0.016	0.015	28.7	0.59X	0.859	0.507		0.77	0.36	28.3
DNA055007_S13_R2_001														0.173
DNA055007_S13_R2_001_val_2															0.74	0.37	28.3
DNA055008_S32_R1_001														0.184
DNA055008_S32_R1_001_val_1	40	0	0.717	0.36	0.07	2	0.354	0.007	0.007	48.3	0.16X	0.652	0.263		0.566	0.36	15.5
DNA055008_S32_R2_001														0.183
DNA055008_S32_R2_001_val_2															0.596	0.39	15.5
DNA055013_S33_R1_001														0.131
DNA055013_S33_R1_001_val_1	42	0	0.824	0.39	0.07	4	0.465	0.011	0.011	30.5	0.36X	0.782	0.407		0.663	0.35	21.5
DNA055013_S33_R2_001														0.131
DNA055013_S33_R2_001_val_2															0.679	0.37	21.5
DNA055014_S34_R1_001														0.094
DNA055014_S34_R1_001_val_1	42	0	0.8	0.38	0.06	3	0.46	0.006	0.006	32.8	0.35X	0.752	0.395		0.652	0.35	21
DNA055014_S34_R2_001														0.094
DNA055014_S34_R2_001_val_2															0.671	0.38	21
DNA061695_S6_R1_001														0.16
DNA061695_S6_R1_001_val_1	45	0	0.903	0.32	0.08	5	0.326	0.011	0.011	173	0.58X	0.877	0.534		0.797	0.36	26.9
DNA061695_S6_R2_001														0.159
DNA061695_S6_R2_001_val_2															0.625	0.38	26.9
DNA061696_S7_R1_001														0.157
DNA061696_S7_R1_001_val_1	44	0	0.912	0.34	0.07	7	0.351	0.015	0.014	174.8	0.56X	0.888	0.537		0.864	0.34	25.2
DNA061696_S7_R2_001														0.157
DNA061696_S7_R2_001_val_2															0.675	0.36	25.2
DNA061697_S8_R1_001														0.111
DNA061697_S8_R1_001_val_1	43	0	0.896	0.41	0.08	6	0.424	0.02	0.019	219.7	0.65X	0.866	0.591		0.804	0.35	26.2
DNA061697_S8_R2_001														0.11
DNA061697_S8_R2_001_val_2															0.618	0.36	26.2
DNA061698_S9_R1_001														0.102
DNA061698_S9_R1_001_val_1	43	0	0.895	0.39	0.07	6	0.483	0.015	0.014	34.1	0.64X	0.865	0.62		0.814	0.35	24.6
DNA061698_S9_R2_001														0.102
DNA061698_S9_R2_001_val_2															0.624	0.36	24.6
DNA061699_S10_R1_001														0.111
DNA061699_S10_R1_001_val_1	43	0	0.906	0.39	0.08	6	0.49	0.022	0.021	36.2	0.76X	0.878	0.62		0.806	0.35	29.1
DNA061699_S10_R2_001														0.11
DNA061699_S10_R2_001_val_2															0.623	0.36	29.1
DNA061700_S11_R1_001														0.105
DNA061700_S11_R1_001_val_1	44	0	0.913	0.36	0.07	7	0.372	0.012	0.012	302.7	0.92X	0.886	0.603		0.815	0.35	35.8
DNA061700_S11_R2_001														0.105
DNA061700_S11_R2_001_val_2															0.637	0.36	35.8
DNA069202_S17_R1_001														0.078
DNA069202_S17_R1_001_val_1	41	0	0.898	0.46	0.09	7	0.471	0.022	0.02	310.6	0.79X	0.879	0.636		0.798	0.34	29.6
DNA069202_S17_R2_001														0.076
DNA069202_S17_R2_001_val_2															0.772	0.35	29.6
DNA069203_S18_R1_001														0.12
DNA069203_S18_R1_001_val_1	41	0	0.876	0.46	0.09	6	0.481	0.022	0.02	225.8	0.57X	0.852	0.62		0.778	0.34	22.1
DNA069203_S18_R2_001														0.076
DNA069203_S18_R2_001_val_2															0.757	0.35	22.1
DNA069204_S19_R1_001														0.108
DNA069204_S19_R1_001_val_1	44	0	0.868	0.39	0.08	6	0.45	0.04	0.046	33.2	0.50X	0.847	0.616		0.798	0.34	19.4
DNA069204_S19_R2_001														0.099
DNA069204_S19_R2_001_val_2															0.774	0.35	19.4
DNA069205_S20_R1_001														0.092
DNA069205_S20_R1_001_val_1	42	0	0.875	0.43	0.1	6	0.473	0.026	0.024	31.1	0.49X	0.854	0.599		0.798	0.34	19.7
DNA069205_S20_R2_001														0.087
DNA069205_S20_R2_001_val_2															0.773	0.35	19.7
DNA069206_S21_R1_001														0.082
DNA069206_S21_R1_001_val_1	41	0	0.868	0.42	0.09	6	0.431	0.022	0.022	217.1	0.55X	0.844	0.62		0.776	0.35	21.1
DNA069206_S21_R2_001														0.081
DNA069206_S21_R2_001_val_2															0.75	0.35	21.1
DNA069207_S22_R1_001														0.08
DNA069207_S22_R1_001_val_1	41	0	0.872	0.44	0.09	6	0.504	0.022	0.02	36.2	0.55X	0.85	0.629		0.785	0.34	20.7
DNA069207_S22_R2_001														0.078
DNA069207_S22_R2_001_val_2															0.759	0.35	20.7
DNA069208_S23_R1_001														0.078
DNA069208_S23_R1_001_val_1	41	0	0.876	0.4	0.09	6	0.409	0.022	0.021	231.4	0.58X	0.857	0.639		0.783	0.34	21.5
DNA069208_S23_R2_001														0.077
DNA069208_S23_R2_001_val_2															0.755	0.34	21.5
DNA069209_S24_R1_001														0.083
DNA069209_S24_R1_001_val_1	41	0	0.879	0.4	0.07	6	0.416	0.013	0.012	239	0.60X	0.859	0.629		0.803	0.34	22.7
DNA069209_S24_R2_001														0.081
DNA069209_S24_R2_001_val_2															0.775	0.34	22.7
DNA069210_S25_R1_001														0.081
DNA069210_S25_R1_001_val_1	42	0	0.878	0.38	0.08	6	0.443	0.027	0.03	35.8	0.57X	0.86	0.629		0.811	0.34	21.8
DNA069210_S25_R2_001														0.08
DNA069210_S25_R2_001_val_2															0.787	0.34	21.8
DNA080826_S17_R1_001														0.121
DNA080826_S17_R1_001_val_1	44	0	0.893	0.43	0.1	5	0.437	0.03	0.027	187.7	0.58X	0.861	0.543		0.777	0.34	25.7
DNA080826_S17_R2_001														0.119
DNA080826_S17_R2_001_val_2															0.753	0.35	25.7
DNA080827_S18_R1_001														0.095
DNA080827_S18_R1_001_val_1	44	0	0.802	0.41	0.09	3	0.475	0.031	0.028	24.5	0.26X	0.774	0.599		0.648	0.34	10.2
DNA080827_S18_R2_001														0.095
DNA080827_S18_R2_001_val_2															0.661	0.35	10.2
DNA080828_S19_R1_001														0.113
DNA080828_S19_R1_001_val_1	42	0	0.894	0.44	0.09	6	0.457	0.026	0.024	185.2	0.54X	0.861	0.518		0.834	0.34	24.9
DNA080828_S19_R2_001														0.099
DNA080828_S19_R2_001_val_2															0.798	0.34	24.9
DNA080829_S20_R1_001														0.09
DNA080829_S20_R1_001_val_1	44	0	0.759	0.34	0.08	3	0.433	0.019	0.018	22.5	0.19X	0.724	0.631		0.654	0.35	7.1
DNA080829_S20_R2_001														0.09
DNA080829_S20_R2_001_val_2															0.662	0.35	7.1
DNA082217_S2_R1_001														0.091
DNA082217_S2_R1_001_val_1	41	0	0.897	0.43	0.08	6	0.511	0.023	0.021	40.1	0.76X	0.867	0.583		0.798	0.33	30.6
DNA082217_S2_R2_001														0.083
DNA082217_S2_R2_001_val_2															0.795	0.34	30.6
DNA083037_S12_R1_001														0.083
DNA083037_S12_R1_001_val_1	42	0	0.874	0.38	0.07	5	0.397	0.013	0.013	206.3	0.59X	0.839	0.511		0.816	0.33	27
DNA083037_S12_R2_001														0.081
DNA083037_S12_R2_001_val_2															0.808	0.33	27
DNA086728_S145_R1_001														0.073
DNA086728_S145_R1_001_val_1	41	0	0.871	0.44	0.07	5	0.453	0.006	0.006	186.7	0.52X	0.834	0.636		0.802	0.33	19.5
DNA086728_S145_R2_001														0.072
DNA086728_S145_R2_001_val_2															0.812	0.34	19.5
DNA086729_S146_R1_001														0.109
DNA086729_S146_R1_001_val_1	44	0	0.893	0.33	0.06	5	0.412	0.003	0.003	30	0.60X	0.865	0.6		0.81	0.35	23.6
DNA086729_S146_R2_001														0.108
DNA086729_S146_R2_001_val_2															0.821	0.36	23.6
DNA086731_S148_R1_001														0.053
DNA086731_S148_R1_001_val_1	37	0	0.869	0.64	0.07	4	0.568	0.005	0.004	41	0.60X	0.829	0.616		0.805	0.32	23.8
DNA086731_S148_R2_001														0.05
DNA086731_S148_R2_001_val_2															0.815	0.33	23.8
DNA089977_S31_R1_001														0.122
DNA089977_S31_R1_001_val_1	44	0	0.877	0.19	0.06	7	0.32	0.009	0.008	35.3	0.62X	0.861	0.614		0.762	0.35	23.6
DNA089977_S31_R2_001														0.119
DNA089977_S31_R2_001_val_2															0.75	0.36	23.6
DNA089978_S32_R1_001														0.118
DNA089978_S32_R1_001_val_1	44	0	0.889	0.2	0.06	8	0.317	0.014	0.014	32.6	0.62X	0.874	0.637		0.788	0.35	22.4
DNA089978_S32_R2_001														0.116
DNA089978_S32_R2_001_val_2															0.775	0.36	22.4
DNA102082_S32_R1_001														0.095
DNA102082_S32_R1_001_val_1	42	0	0.901	0.43	0.07	6	0.498	0.005	0.005	39.7	0.78X	0.879	0.62		0.832	0.34	30
DNA102082_S32_R2_001														0.094
DNA102082_S32_R2_001_val_2															0.813	0.34	30
DNA102083_S33_R1_001														0.092
DNA102083_S33_R1_001_val_1	40	0	0.884	0.42	0.07	6	0.438	0.004	0.004	242.4	0.65X	0.855	0.6		0.825	0.34	25.8
DNA102083_S33_R2_001														0.091
DNA102083_S33_R2_001_val_2															0.798	0.35	25.8
DNA102084_S34_R1_001														0.079
DNA102084_S34_R1_001_val_1	43	0	0.887	0.45	0.07	5	0.461	0.005	0.005	212.9	0.62X	0.854	0.621		0.815	0.34	23.5
DNA102084_S34_R2_001														0.078
DNA102084_S34_R2_001_val_2															0.788	0.35	23.5
lambda.DNA054191_S18_R1_001_val_1			0.985				0.006	0.006	0.006	0.6	104.47X		0.002
lambda.DNA054192_S19_R1_001_val_1			0.986				0.005	0.005	0.005	0.7	127.25X		0.005
lambda.DNA054197_S22_R1_001_val_1			0.984				0.006	0.006	0.006	0.6	110.23X		0.002
lambda.DNA054198_S23_R1_001_val_1			0.996				0.005	0.005	0.005	2.3	742.21X		0.042
lambda.DNA054203_S11_R1_001_val_1			0.997				0.011	0.011	0.011	2.3	735.07X		0.012
lambda.DNA054204_S26_R1_001_val_1			0.999				0.013	0.013	0.013	2.9	1662.51X		0.033
lambda.DNA054209_S28_R1_001_val_1			0.981				0.005	0.005	0.006	0.5	81.03X		0.002
lambda.DNA054210_S29_R1_001_val_1			0.985				0.006	0.006	0.006	0.7	134.64X		0.005
lambda.DNA055007_S13_R1_001_val_1			0.995				0.016	0.015	0.015	1.4	278.08X		0.005
lambda.DNA055008_S32_R1_001_val_1			0.97				0.007	0.008	0.007	0.3	51.21X		0.002
lambda.DNA055013_S33_R1_001_val_1			0.98				0.011	0.011	0.011	0.5	80.08X		0.002
lambda.DNA055014_S34_R1_001_val_1			0.97				0.006	0.006	0.005	0.3	45.67X		0.001
lambda.DNA061695_S6_R1_001_val_1			0.998				0.01	0.011	0.011	2	764.27X		0.014
lambda.DNA061696_S7_R1_001_val_1			0.999				0.013	0.013	0.013	3.2	3980.42X		0.077
lambda.DNA061697_S8_R1_001_val_1			0.998				0.021	0.02	0.02	2.7	1121.03X		0.021
lambda.DNA061698_S9_R1_001_val_1			0.994				0.013	0.012	0.013	1.1	205.05X		0.004
lambda.DNA061699_S10_R1_001_val_1			0.997				0.02	0.018	0.019	2	529.41X		0.009
lambda.DNA061700_S11_R1_001_val_1			0.998				0.011	0.011	0.011	2.5	813.44X		0.011
lambda.DNA069202_S17_R1_001_val_1			0.995				0.02	0.02	0.018	1.7	332.39X		0.005
lambda.DNA069203_S18_R1_001_val_1			0.996				0.021	0.02	0.019	1.9	412.28X		0.009
lambda.DNA069204_S19_R1_001_val_1			0.997				0.018	0.018	0.016	2.3	583.05X		0.015
lambda.DNA069205_S20_R1_001_val_1			0.997				0.024	0.023	0.023	2.6	783.46X		0.019
lambda.DNA069206_S21_R1_001_val_1			0.994				0.018	0.018	0.017	1.4	257.76X		0.006
lambda.DNA069207_S22_R1_001_val_1			0.996				0.02	0.02	0.019	1.8	364.22X		0.009
lambda.DNA069208_S23_R1_001_val_1			0.996				0.019	0.019	0.018	1.8	379.12X		0.009
lambda.DNA069209_S24_R1_001_val_1			0.995				0.012	0.012	0.011	1.8	363.71X		0.008
lambda.DNA069210_S25_R1_001_val_1			0.997				0.019	0.018	0.017	2.6	819.80X		0.018
lambda.DNA080826_S17_R1_001_val_1			0.999				0.031	0.03	0.03	3.4	3163.82X		0.06
lambda.DNA080827_S18_R1_001_val_1			0.993				0.03	0.03	0.028	1.1	232.27X		0.011
lambda.DNA080828_S19_R1_001_val_1			0.999				0.024	0.023	0.022	3.6	7197.65X		0.141
lambda.DNA080829_S20_R1_001_val_1			0.987				0.019	0.019	0.019	0.6	97.79X		0.007
lambda.DNA082217_S2_R1_001_val_1			0.999				0.022	0.021	0.021	3.5	5993.80X		0.095
lambda.DNA083037_S12_R1_001_val_1			0.999				0.013	0.012	0.012	3.7	10902.76X		0.196
lambda.DNA086728_S145_R1_001_val_1			0.994				0.005	0.005	0.005	1.4	217.01X		0.005
lambda.DNA086729_S146_R1_001_val_1			0.993				0.002	0.002	0.002	1.2	179.83X		0.004
lambda.DNA086731_S148_R1_001_val_1			0.985				0.004	0.003	0.003	0.5	78.03X		0.002
lambda.DNA089977_S31_R1_001_val_1			0.978				0.009	0.009	0.008	0.7	104.46X		0.002
lambda.DNA089978_S32_R1_001_val_1			0.977				0.013	0.013	0.012	0.6	90.33X		0.002
lambda.DNA102082_S32_R1_001_val_1			0.992				0.003	0.003	0.003	1.3	209.39X		0.003
lambda.DNA102083_S33_R1_001_val_1			0.997				0.003	0.003	0.003	3.6	736.06X		0.014
lambda.DNA102084_S34_R1_001_val_1			0.992				0.004	0.004	0.004	1.3	214.36X		0.004
