# Supplementary material for: Diagnosis of pediatric central nervous system tumors using methylation profiling of cfDNA from cerebrospinal fluid
Source: Clin Epigenetics. 2024 Jul 5;16:87. doi: 10.1186/s13148-024-01696-w (PMC11225235; doi:10.1186/s13148-024-01696-w)
Supplement: Supplementary file 7 — Additional file 7. [file 13148_2024_1696_MOESM7_ESM.xlsx]

## Sheet: Deconvolution results CSF
DNAnummer	Sample_name	Donor	Centrifuged	Tubetype	cfDNA_fraction	cfRRBS_input	Diagnosis	Correct	Sample_label	TS_below_limit	cfDNA_input		AIDH	AIDH-HG	ATRT-MYC	ATRT-SHH	ATRT-TYR	CHGL	CHORDM	CNSNB-FOXR2	CONTR-ADENOPIT	CONTR-CEBM	CONTR-HEMI	CONTR-HYPTHAL	CONTR-INFLAM	CONTR-PINEAL	CONTR-PONS	CONTR-REACT	CONTR-WM	CPH-ADM	CPH-PAP	DLGNT	DMG-K27	ENB-A	ENB-B	EPN-MPE	EPN-PFA	EPN-PFB	EPN-RELA	EPN-SPINE	EPN-YAP	ETMR	EWS	GBM-G34	GBM-MES	GBM-MID	GBM-MYCN	GBM-RTKI	GBM-RTKII
DNA054191	1_plastic_nocentr_CSF	1	No	plastic	18	9.415	MB	NO	185_ID1_1	Yes	1.6947	DNA054191_S34,cov	0,000	0,000	0,000	0,000	0,000	0,000	0,000	0,000	0,000	0,055	0,000	0,000	0,000	0,000	0,000	0,000	0,101	0,000	0,000	0,000	0,000	0,000	0,000	0,000	0,000	0,000	0,000	0,000	0,033	0,000	0,000	0,000	0,000	0,000	0,000	0,000	0,000
DNA054192	1_plastic_Centrifuged_CSF	1	Yes	plastic	33	7.15	MB	NO	185_ID1_2	Yes	2.3595	DNA054192_S33,cov	0,000	0,000	0,000	0,000	0,000	0,000	0,000	0,016	0,000	0,057	0,000	0,000	0,000	0,000	0,000	0,000	0,141	0,000	0,000	0,000	0,000	0,000	0,000	0,000	0,000	0,000	0,000	0,000	0,108	0,000	0,000	0,000	0,000	0,000	0,000	0,000	0,000
DNA054197	2_plastic_nocentr_CSF	2	No	plastic	2	10.7583	LGG	CAT	185_ID2_1	No	0.215166	DNA054197_S30,cov	0,000	0,000	0,000	0,000	0,000	0,000	0,000	0,000	0,000	0,100	0,015	0,000	0,000	0,000	0,000	0,000	0,000	0,000	0,000	0,000	0,000	0,000	0,000	0,000	0,000	0,000	0,000	0,000	0,070	0,000	0,000	0,000	0,000	0,000	0,000	0,000	0,000
DNA054198	2_plastic_Centrifuged_CSF	2	Yes	plastic	0	0.4961	LGG	CAT	185_ID2_2	Yes	0	DNA054198_S29,cov	0,000	0,000	0,000	0,000	0,000	0,000	0,000	0,000	0,000	0,023	0,027	0,000	0,000	0,000	0,000	0,000	0,000	0,000	0,000	0,000	0,000	0,000	0,000	0,000	0,000	0,000	0,000	0,001	0,058	0,000	0,000	0,000	0,000	0,000	0,000	0,000	0,000
DNA054203	3_plastic_nocentr_CSF	3	No	plastic	27	3.65	LGG	CAT	185_ID3_1	Yes	0.9855	DNA054203_S11,cov	0,000	0,000	0,000	0,000	0,000	0,000	0,000	0,000	0,000	0,023	0,005	0,000	0,000	0,000	0,000	0,000	0,060	0,000	0,000	0,000	0,000	0,000	0,000	0,000	0,000	0,000	0,000	0,000	0,036	0,000	0,000	0,000	0,000	0,000	0,000	0,000	0,000
DNA054204	3_plastic_Centrifuged_CSF	3	Yes	plastic	2	2.6045	LGG	CAT	185_ID3_2	Yes	0.05209	DNA054204_S26,cov	0,000	0,000	0,000	0,000	0,000	0,000	0,000	0,000	0,000	0,098	0,000	0,000	0,000	0,000	0,000	0,000	0,059	0,000	0,000	0,000	0,000	0,000	0,000	0,000	0,000	0,017	0,000	0,000	0,151	0,000	0,000	0,000	0,000	0,000	0,000	0,000	0,000
DNA054209	4_plastic_nocentr_CSF	4	No	plastic	56	10.025	EPN	YES	185_ID4_1	No	5.614	DNA054209_S24,cov	0,000	0,000	0,000	0,000	0,000	0,000	0,000	0,020	0,000	0,000	0,000	0,000	0,000	0,000	0,000	0,000	0,000	0,000	0,000	0,000	0,000	0,000	0,000	0,000	0,252	0,000	0,000	0,000	0,008	0,000	0,000	0,000	0,000	0,000	0,000	0,000	0,000
DNA054210	4_plastic_Centrifuged_CSF	4	Yes	plastic	75	10.6197	EPN	YES	185_ID4_2	Yes	7.96477	DNA054210_S23,cov	0,000	0,000	0,000	0,000	0,000	0,000	0,000	0,014	0,000	0,000	0,000	0,000	0,000	0,000	0,000	0,000	0,000	0,000	0,000	0,000	0,000	0,000	0,000	0,000	0,411	0,000	0,000	0,000	0,000	0,000	0,000	0,000	0,000	0,000	0,000	0,000	0,000
DNA055007	5_plastic_nocentr_CSF	5	No	plastic	91	10	MB	YES	185_ID5_1	No	9.1	DNA055007_S13,cov	0,000	0,000	0,000	0,000	0,000	0,000	0,000	0,000	0,000	0,000	0,000	0,000	0,000	0,000	0,000	0,000	0,000	0,000	0,000	0,000	0,000	0,000	0,000	0,000	0,000	0,000	0,000	0,000	0,000	0,000	0,000	0,000	0,000	0,000	0,000	0,000	0,000
DNA055008	5_plastic_Centrifuged_CSF	5	Yes	plastic	95	10.322	MB	YES	185_ID5_2	No	9.8059	DNA055008_S20,cov	0,000	0,000	0,000	0,000	0,000	0,000	0,000	0,000	0,000	0,000	0,000	0,000	0,000	0,000	0,000	0,000	0,000	0,000	0,000	0,000	0,000	0,000	0,000	0,000	0,000	0,000	0,000	0,000	0,000	0,000	0,000	0,000	0,000	0,000	0,000	0,000	0,000
DNA055013	6_plastic_nocentr_CSF	6	No	plastic	7	10.5183	PLEX	NO	185_ID6_1	No	0.736281	DNA055013_S19,cov	0,000	0,000	0,000	0,000	0,000	0,000	0,000	0,000	0,000	0,000	0,000	0,000	0,000	0,000	0,000	0,000	0,000	0,000	0,000	0,000	0,000	0,000	0,000	0,000	0,000	0,000	0,000	0,000	0,002	0,000	0,000	0,000	0,000	0,000	0,000	0,000	0,000
DNA055014	6_plastic_Centrifuged_CSF	6	Yes	plastic	28	13.8375	PLEX	NO	185_ID6_2	No	3.8745	DNA055014_S18,cov	0,000	0,000	0,000	0,000	0,000	0,000	0,000	0,000	0,000	0,000	0,000	0,000	0,000	0,000	0,000	0,000	0,023	0,000	0,000	0,000	0,000	0,000	0,000	0,000	0,000	0,000	0,000	0,000	0,016	0,000	0,000	0,000	0,000	0,000	0,000	0,000	0,000
DNA061695	7_plastic_Centrifuged_CSF	7	Yes	plastic	83	10	MB	YES	264_ID7_1	No	0.83	DNA061695_S6,cov	0,000	0,000	0,000	0,000	0,000	0,000	0,000	0,000	0,000	0,000	0,000	0,000	0,000	0,000	0,000	0,000	0,000	0,000	0,000	0,000	0,000	0,000	0,000	0,000	0,000	0,000	0,000	0,000	0,000	0,000	0,000	0,000	0,000	0,000	0,000	0,000	0,000
DNA061696	7_plastic_nocentr_CSF	7	No	plastic	84	10	MB	YES	264_ID7_2	No	0.84	DNA061696_S7,cov	0,000	0,000	0,000	0,000	0,000	0,000	0,000	0,000	0,000	0,000	0,000	0,000	0,000	0,000	0,000	0,000	0,000	0,000	0,000	0,000	0,000	0,000	0,000	0,000	0,000	0,000	0,000	0,000	0,000	0,000	0,000	0,000	0,000	0,000	0,000	0,000	0,000
DNA061697	8_plastic_Centrifuged_CSF	8	Yes	plastic	10	10	EPN	YES	264_ID8_1	No	1	DNA061697_S8,cov	0,000	0,000	0,000	0,000	0,000	0,000	0,000	0,000	0,000	0,020	0,000	0,000	0,000	0,000	0,000	0,000	0,170	0,000	0,000	0,000	0,000	0,000	0,000	0,000	0,000	0,000	0,000	0,000	0,047	0,000	0,000	0,000	0,000	0,000	0,000	0,000	0,000
DNA061698	8_plastic_nocentr_CSF	8	No	plastic	3	10	EPN	NO	264_ID8_2	Yes	0.3	DNA061698_S9,cov	0,000	0,000	0,000	0,000	0,000	0,000	0,000	0,000	0,000	0,003	0,029	0,000	0,000	0,000	0,000	0,000	0,033	0,000	0,000	0,000	0,000	0,000	0,000	0,000	0,000	0,000	0,000	0,000	0,003	0,000	0,000	0,000	0,000	0,000	0,000	0,000	0,000
DNA061699	9_plastic_nocentr_CSF	9	No	plastic	4	10	LGG	YES	264_ID9_1	No	0.4	DNA061699_S10,cov	0,000	0,000	0,000	0,000	0,000	0,000	0,000	0,000	0,000	0,000	0,017	0,000	0,000	0,000	0,000	0,000	0,047	0,000	0,000	0,000	0,000	0,000	0,000	0,000	0,000	0,000	0,000	0,000	0,000	0,000	0,000	0,000	0,000	0,000	0,000	0,000	0,000
DNA061700	9_plastic_Centrifuged_CSF	9	Yes	plastic	14	10	LGG	CAT	264_ID9_2	No	1.4	DNA061700_S11,cov	0,000	0,000	0,000	0,000	0,000	0,000	0,000	0,000	0,000	0,067	0,000	0,000	0,000	0,000	0,000	0,000	0,109	0,000	0,000	0,000	0,000	0,000	0,000	0,000	0,000	0,004	0,000	0,000	0,173	0,000	0,000	0,000	0,000	0,000	0,000	0,000	0,000
DNA080826	10_plastic_nocentr_CSF	10	No	plastic	47	10	MB	YES	526_D10_1	No	4.7	DNA080826_S17,cov	0,000	0,000	0,000	0,000	0,000	0,000	0,000	0,000	0,000	0,000	0,000	0,000	0,000	0,000	0,000	0,000	0,000	0,000	0,000	0,000	0,000	0,000	0,000	0,000	0,000	0,000	0,000	0,000	0,000	0,000	0,000	0,000	0,000	0,000	0,000	0,000	0,000
DNA080827	10_plastic_Centrifuged_CSF	10	Yes	plastic	76	10	MB	YES	526_D10_2	No	7.6	DNA080827_S18,cov	0,009	0,000	0,000	0,000	0,000	0,000	0,000	0,000	0,000	0,000	0,000	0,000	0,000	0,000	0,000	0,000	0,000	0,000	0,000	0,000	0,000	0,000	0,000	0,000	0,000	0,000	0,000	0,000	0,000	0,000	0,000	0,000	0,000	0,000	0,000	0,000	0,000
DNA080828	11_plastic_nocentr_CSF	11	No	plastic	3	10	LGG	NO	526_D11_1	No	0.3	DNA080828_S19,cov	0,000	0,000	0,000	0,000	0,000	0,000	0,000	0,000	0,000	0,018	0,096	0,000	0,000	0,000	0,000	0,000	0,011	0,000	0,000	0,000	0,000	0,000	0,000	0,001	0,000	0,023	0,000	0,010	0,000	0,000	0,000	0,000	0,000	0,000	0,000	0,000	0,000
DNA080829	11_plastic_Centrifuged_CSF	11	Yes	plastic	26	10	LGG	NO	526_D11_2	No	2.6	DNA080829_S20,cov	0,000	0,000	0,000	0,000	0,000	0,000	0,000	0,000	0,000	0,000	0,000	0,000	0,000	0,000	0,000	0,000	0,000	0,000	0,000	0,000	0,000	0,000	0,000	0,000	0,000	0,000	0,000	0,000	0,003	0,000	0,000	0,000	0,000	0,000	0,000	0,000	0,000
DNA082217	12_plastic_nocentr_CSF	12	No	plastic	1	10	PLEX	YES	526_D12_1	No	0.1	DNA082217_S2,cov	0,000	0,000	0,000	0,000	0,000	0,029	0,000	0,000	0,000	0,000	0,000	0,000	0,000	0,000	0,000	0,000	0,000	0,000	0,000	0,000	0,000	0,000	0,000	0,000	0,000	0,000	0,000	0,000	0,000	0,004	0,000	0,000	0,000	0,000	0,000	0,000	0,000
DNA083037	12_plastic_Centrifuged_CSF	12	Yes	plastic	12	10	PLEX	YES	526_D12_2	No	1.2	DNA083037_S12,cov	0,000	0,000	0,000	0,000	0,000	0,000	0,000	0,000	0,000	0,050	0,000	0,000	0,000	0,000	0,000	0,000	0,000	0,000	0,000	0,000	0,000	0,000	0,000	0,000	0,000	0,031	0,000	0,000	0,094	0,000	0,000	0,000	0,000	0,000	0,000	0,000	0,000
DNA086728	13_plastic_Centrifuged_CSF	13	Yes	plastic	8	12	LGG	NO	593_D13_1	Yes	0.96	DNA086728_S145_R1_001_val_1_bismark_bt2_pe,bismark,cov	0,000	0,000	0,000	0,000	0,000	0,000	0,000	0,000	0,000	0,023	0,000	0,000	0,000	0,000	0,000	0,000	0,000	0,000	0,000	0,000	0,000	0,000	0,000	0,000	0,000	0,000	0,000	0,029	0,003	0,000	0,011	0,000	0,000	0,000	0,000	0,000	0,000
DNA086729	14_plastic_Centrifuged_CSF	14	Yes	plastic	86	13	MB	YES	593_D14_1	No	11.18	DNA086729_S146_R1_001_val_1_bismark_bt2_pe,bismark,cov	0,000	0,000	0,000	0,000	0,000	0,000	0,000	0,018	0,000	0,000	0,000	0,000	0,000	0,000	0,000	0,000	0,000	0,000	0,000	0,000	0,000	0,000	0,000	0,000	0,000	0,000	0,000	0,000	0,000	0,000	0,000	0,000	0,000	0,000	0,000	0,000	0,000
DNA086731	15_plastic_Centrifuged_CSF	15	Yes	plastic	10	6	EPN	NO	593_D15_1	No	0.6	DNA086731_S148_R1_001_val_1_bismark_bt2_pe,bismark,cov	0,007	0,000	0,000	0,000	0,025	0,000	0,025	0,000	0,000	0,000	0,000	0,000	0,000	0,000	0,000	0,010	0,000	0,000	0,000	0,000	0,000	0,000	0,000	0,000	0,000	0,000	0,000	0,000	0,000	0,000	0,034	0,000	0,000	0,000	0,000	0,000	0,000
DNA089977	16_plastic_centrifuged	16	Yes	plastic	32	10	LGG	NO	631_D16_1	No	3.2	DNA089977_S31,cov	0,000	0,000	0,000	0,000	0,000	0,000	0,000	0,000	0,000	0,001	0,000	0,000	0,000	0,000	0,000	0,000	0,000	0,000	0,000	0,000	0,000	0,000	0,000	0,000	0,000	0,000	0,000	0,000	0,042	0,000	0,000	0,000	0,000	0,000	0,000	0,000	0,000
DNA089978	17_plastic_centrifuged	17	Yes	plastic	27	10	DMG	NO	631_D17_1	No	2.7	DNA089978_S32,cov	0,000	0,000	0,000	0,000	0,000	0,000	0,000	0,000	0,000	0,100	0,000	0,000	0,000	0,000	0,000	0,000	0,000	0,000	0,000	0,000	0,000	0,000	0,000	0,000	0,000	0,086	0,000	0,000	0,226	0,000	0,000	0,000	0,000	0,000	0,000	0,000	0,000
DNA102082	18_plastic_centrifuged	18	Yes	plastic	8	10	MB	NO	815_D18_1	No		DNA102082_S32,cov	0,000	0,000	0,000	0,000	0,000	0,000	0,000	0,000	0,000	0,024	0,000	0,000	0,000	0,000	0,000	0,000	0,020	0,000	0,000	0,000	0,000	0,000	0,000	0,000	0,000	0,000	0,000	0,000	0,041	0,000	0,000	0,000	0,000	0,000	0,000	0,000	0,000
DNA102083	19_plastic_centrifuged	19	Yes	plastic	17	10	CPH	NO	815_D19_2	Yes		DNA102083_S33,cov	0,000	0,000	0,000	0,000	0,000	0,000	0,000	0,000	0,000	0,003	0,003	0,000	0,000	0,000	0,000	0,000	0,000	0,000	0,000	0,000	0,000	0,000	0,000	0,000	0,000	0,000	0,000	0,000	0,027	0,000	0,000	0,000	0,000	0,000	0,000	0,000	0,000
DNA102084	20_plastic_centrifuged	20	Yes	plastic	49	10	ATRT	YES	815_D20_3	Yes		DNA102084_S34,cov	0,000	0,000	0,001	0,077	0,384	0,000	0,000	0,000	0,000	0,000	0,000	0,000	0,000	0,000	0,000	0,000	0,000	0,000	0,000	0,000	0,000	0,000	0,000	0,000	0,000	0,000	0,000	0,000	0,000	0,000	0,000	0,000	0,000	0,000	0,000	0,000	0,000
[truncated: 50 more columns]

## Sheet: Deconvolution results Tumor
Corresponding donor number	1	2	3	4	5	6	7	8	9	10	11
Sample_ID	DNA069202	DNA069203	DNA069204	DNA069205	DNA069206	DNA069207	DNA069208	DNA069209	DNA069210	DNA083038	DNA083039
Tumor ID	1. MB-WNT	8. LGG-PA	9. LGG-PA	5. EPN	2. MB-G4	7. PLEX-PEDA	3. MB-G3	6. EPN	10. LGG-PA	4. MB-G4	11. LGG-PA
AIDH	0	0	0	0	0	0	0	0	0	0	0
AIDH-HG	0	0	0	0	0	0	0	0	0	0	0
ATRT-MYC	0	0	0	0	0	0	0	0	0	0	0
ATRT-SHH	0	0	0	0	0	0	0	0	0	0	0
ATRT-TYR	0	0	0	0	0	0	0	0	0	0	0
CHGL	0	0	0	0	0	0	0	0	0	0	0
CHORDM	0	0	0	0	0	0	0	0	0	0	0
CNSNB-FOXR2	0	0.009	0.034	0	0	0	0	0	0.046	0	0.054
CONTR-ADENOPIT	0	0	0	0	0	0	0	0	0	0	0
CONTR-CEBM	0	0.001	0.027	0	0	0	0	0	0.099	0	0.034
CONTR-HEMI	0	0	0	0	0	0	0	0	0	0	0
CONTR-HYPTHAL	0	0	0	0	0	0	0	0	0	0	0
CONTR-INFLAM	0	0	0	0	0	0	0	0	0	0	0
CONTR-PINEAL	0	0	0	0	0	0	0	0	0	0	0
CONTR-PONS	0	0	0	0	0	0	0	0	0	0	0
CONTR-REACT	0	0	0	0	0	0	0	0	0	0	0
CONTR-WM	0	0	0	0	0	0	0	0	0	0	0
CPH-ADM	0	0	0	0	0	0	0	0	0	0	0
CPH-PAP	0	0	0	0	0	0	0	0	0	0	0
DLGNT	0	0	0	0	0	0	0	0	0	0	0
DMG-K27	0	0	0	0	0	0	0	0	0	0	0
ENB-A	0	0	0	0	0	0	0	0	0	0	0
ENB-B	0	0	0	0	0	0	0	0	0	0	0
EPN-MPE	0	0	0	0	0	0	0	0	0	0	0
EPN-PFA	0	0	0	0.827	0	0	0	0.676	0	0	0
EPN-PFB	0	0.029	0	0	0	0	0	0	0	0	0.017
EPN-RELA	0	0	0	0	0	0	0	0	0	0	0
EPN-SPINE	0	0.006	0	0	0	0	0	0	0	0	0
EPN-YAP	0	0	0	0	0	0.021	0	0	0	0	0
ETMR	0	0.004	0	0	0	0	0	0	0	0	0
EWS	0	0	0	0	0	0	0	0	0	0	0
GBM-G34	0	0	0	0	0	0	0	0	0	0	0
GBM-MES	0	0	0	0	0	0	0	0	0	0	0
GBM-MID	0	0	0	0	0	0	0	0	0	0	0
GBM-MYCN	0	0	0	0	0	0	0	0	0	0	0
GBM-RTKI	0	0	0	0	0	0	0	0	0	0	0
GBM-RTKII	0	0	0	0	0	0	0	0	0	0	0
GBM-RTKIII	0	0	0	0	0	0	0	0	0	0	0
HMB	0	0	0	0	0	0	0	0	0	0	0
LGG-DIG_DIA	0	0	0	0	0	0	0	0	0	0	0
LGG-DNT	0	0.074	0.145	0	0	0	0	0	0.315	0	0.278
LGG-GG	0	0	0	0	0	0	0	0	0	0	0
LGG-MYB	0	0	0	0	0	0	0	0	0	0	0
LGG-PAMID	0	0.075	0	0	0	0	0	0	0	0	0
LGG-PAPF	0	0.145	0	0	0	0	0	0	0.034	0	0.126
LGG-PA_GGST	0	0	0	0	0	0	0	0	0	0	0
LGG-RGNT	0	0	0.344	0	0	0	0	0	0.13	0	0
LGG-SEGA	0	0	0	0	0	0	0	0	0	0	0
LIPN	0.041	0	0	0.042	0	0.011	0	0.012	0	0	0
LYMPHO	0	0	0	0	0	0	0	0	0	0	0
MB-G3	0	0	0	0	0	0	0.67	0	0	0	0
MB-G4	0	0	0	0	0.858	0	0.1	0	0	0.61	0
MB-SHHCHLAD	0.207	0	0	0	0	0	0	0.024	0	0	0
MB-SHHINF	0	0	0	0	0	0	0	0	0	0	0.012
MB-WNT	0.628	0	0	0	0	0	0	0	0	0	0
MELAN	0	0	0	0	0	0	0	0	0	0	0
MELCYT	0	0	0	0	0	0	0	0	0	0	0
MNG	0	0	0	0	0	0	0	0	0	0	0
OIDH	0	0	0	0	0	0	0	0	0	0	0
PGG-nC	0	0	0	0	0	0	0	0	0	0	0
PINT-PBA	0	0	0	0	0	0	0	0	0	0	0
PINT-PBB	0	0	0	0	0	0	0	0	0	0	0
PINT-PPT	0	0	0	0	0	0	0	0	0	0	0
PITAD-ACTH	0	0	0	0	0	0	0	0	0	0	0
PITAD-FSHLH	0	0	0	0	0	0	0	0	0	0	0
PITAD-PRL	0	0	0	0	0	0	0	0	0	0	0
PITAD-STHDNSA	0	0	0	0	0	0	0	0	0	0	0
PITAD-STHDNSB	0	0	0	0	0	0	0	0	0	0	0
PITAD-STHSPA	0	0	0	0	0	0	0	0	0	0	0
PITAD-TSH	0	0	0	0	0	0	0	0	0	0	0
PITUI	0	0	0	0	0	0	0	0	0	0	0
PLEX-AD	0	0	0	0	0	0	0	0	0	0	0
PLEX-PEDA	0	0	0	0	0	0.681	0	0	0	0	0
PLEX-PEDB	0	0	0	0	0	0	0	0	0	0	0
PTPR-A	0	0	0	0	0	0	0	0	0	0	0
PTPR-B	0	0	0	0	0	0	0	0	0	0	0
PXA	0	0	0	0	0	0	0	0	0	0	0
RETB	0	0.002	0	0	0	0	0	0	0	0	0
SCHW	0	0	0	0	0	0	0	0	0	0	0
SCHW-MEL	0	0	0	0	0	0	0	0	0	0	0
SFTHMPC	0	0	0	0	0	0	0	0	0	0	0
SUBEPN-PF	0	0	0	0	0	0	0	0	0	0	0
SUBEPN-SPINE	0	0	0	0	0	0	0	0	0	0	0
SUBEPN-ST	0	0	0	0	0	0	0	0	0	0	0
normal	0.124	0.655	0.45	0.132	0.142	0.288	0.229	0.288	0.376	0.39	0.479
wbc	0	0	0	0	0	0	0	0	0	0	0
